# Supplementary material for: Increased VA-ECMO Pump Speed Reduces Left Atrial Pressure: Insights from a Novel Biventricular Heart Model
Source: Bioengineering (Basel). 2025 Feb 26;12(3):237. doi: 10.3390/bioengineering12030237 (PMC11939398; doi:10.3390/bioengineering12030237)
Supplement: Supplementary file 1 [file bioengineering-12-00237-s001.zip]

Archive with 1 entries (1 files):
- bioengineering-3487086-supplementary.pdf
